# Supplementary material for: CT and MR utilization and morbidity metrics across Body Mass Index
Source: PLoS One. 2024 Jun 28;19(6):e0306087. doi: 10.1371/journal.pone.0306087 (PMC11213308; doi:10.1371/journal.pone.0306087)
Supplement: S1 File — A set of data tables containing counts of various subsets of the study population. (XLSX) [file pone.0306087.s001.xlsx]

## Sheet: Data Tables
		Billed Procedures	CT								Total*											Billed Procedures	MR
		BMI	Less than 18.5	18.5 - 25.0	25.0 - 30.0	30.0 - 35.0	35.0 - 40.0	40.0 - 50.0	More than 50.0	Total*	Less than 18.5	18.5 - 25.0	25.0 - 30.0	30.0 - 35.0	35.0 - 40.0	40.0 - 50.0	More than 50.0	Total*				BMI	Less than 18.5	18.5 - 25.0	25.0 - 30.0	30.0 - 35.0	35.0 - 40.0	40.0 - 50.0	More than 50.0	Total*
Legal Sex	Age in Years	(SVI Theme) Socioeconomic Percentile ZIP																		Legal Sex	Age in Years	(SVI Theme) Socioeconomic Percentile ZIP
Female	18 years - 40 years	Less than 25%	8238	62987	45765	32139	21101	16033	4499	148339	95145	986002	624456	374388	211898	147183	33760	2143514		Female	18 years - 40 years	Less than 25%	3110	25605	18559	12643	8069	5902	1453	65290
		25% - 50%	8098	59154	48916	38132	26824	21397	6339	159491	75622	746282	551852	380289	237067	178536	44646	1891917				25% - 50%	2499	19361	16510	12841	8956	6935	1817	57780
		50% - 75%	9292	66516	59437	48764	35205	28432	8944	193744	78085	732182	597571	446107	291825	226733	60878	2054034				50% - 75%	2616	19670	18125	15045	10726	8449	2410	63226
		75% or more	12466	86636	83241	70643	50405	41530	13516	270592	97540	874527	801521	641909	428103	339303	96576	2752005				75% or more	3154	21288	21293	18528	13247	10695	3144	73583
		No value	291	2158	1756	1179	755	551	147	5503	2859	26206	17429	11041	6348	4460	1083	62027				No value	68	508	453	326	200	133	35	1513
	40 years - 65 years	Less than 25%	10639	102403	113242	90405	57540	40133	10440	322201	53280	1039449	1008663	700517	407285	274689	61364	3079221			40 years - 65 years	Less than 25%	4872	55251	58066	44060	26871	17766	3694	179404
		25% - 50%	10166	84349	105902	94302	64662	48119	13590	312149	40705	677536	796706	642349	408811	297866	74212	2499306				25% - 50%	4111	40539	49626	42769	28447	20019	4630	155666
		50% - 75%	11947	87989	119960	113499	79860	61001	18428	359599	40903	588132	790684	698278	467687	354268	94993	2541394				50% - 75%	4552	38674	52751	49326	34439	24763	6099	168218
		75% or more	15576	105334	154422	151138	108639	85495	27003	468927	47838	598190	929865	897402	616863	483055	139697	3075908				75% or more	5419	40439	60833	59681	42570	31674	8208	194199
		No value	386	3308	4013	3277	1937	1343	342	11230	1607	28200	30939	22787	12771	8643	1912	93352				No value	120	1217	1419	1188	653	455	108	4326
	More than 65 years	Less than 25%	31912	196468	187314	121012	60801	32957	6586	471770	87235	874203	886591	564772	276093	148960	25118	2397646			More than 65 years	Less than 25%	10293	78106	78926	51262	25051	12692	2065	207058
		25% - 50%	27055	158736	161549	110697	58934	33681	6997	407339	71480	668959	739742	507954	262399	150318	27062	2009898				25% - 50%	8204	59315	65478	45659	23776	12605	2097	171189
		50% - 75%	27597	154736	164241	117528	64644	38095	8240	415072	69524	611008	720253	521025	278831	163854	30522	1960640				50% - 75%	8091	56017	64495	47200	25843	13998	2541	169922
		75% or more	30059	157900	174525	128544	72340	43618	9920	441126	73640	584645	740767	568692	313525	188695	36714	2030449				75% or more	8649	53817	65497	50440	27959	15646	2791	172180
		No value	1188	6752	6340	3964	1947	1021	243	15926	3073	28412	30973	20066	9370	4957	869	81977				No value	293	2068	2113	1373	664	329	49	5448
Male	18 years - 40 years	Less than 25%	5366	46223	40470	21976	10562	6214	1632	109537	56559	585156	477060	237292	106130	60399	13486	1405030		Male	18 years - 40 years	Less than 25%	1696	13815	12681	6882	3233	1816	382	38387
		25% - 50%	5691	46201	41157	24318	12611	7811	2117	114309	47911	463923	400643	226432	112205	68997	17183	1209056				25% - 50%	1479	11309	10719	6492	3428	1984	469	32952
		50% - 75%	7037	55739	48908	29823	15769	10148	2784	138322	50330	479771	414975	248125	127856	81908	21366	1279090				50% - 75%	1773	11735	11024	7212	3919	2390	539	34676
		75% or more	10410	82668	70789	41932	21842	14085	4272	199779	66167	619881	527085	319226	168164	110292	31288	1651113				75% or more	2337	14334	12995	8213	4382	2797	677	40099
		No value	244	2516	2188	1111	487	275	70	5809	1826	20193	17430	8483	3726	2066	541	50020				No value	49	369	389	199	95	62	16	1114
	40 years - 65 years	Less than 25%	4732	61630	119680	90319	44735	23846	5312	268103	12481	432667	1035610	730876	328159	167527	32611	2399905			40 years - 65 years	Less than 25%	1698	27150	55773	40333	18954	9148	1447	133864
		25% - 50%	5952	61395	109858	88067	46845	26166	6335	258888	14603	331972	772173	612881	305267	168350	35789	1928729				25% - 50%	1993	23287	45221	35563	18229	9416	1620	113118
		50% - 75%	8233	74811	122561	97909	52841	30791	7826	293634	19503	344077	744523	614875	317873	183083	42225	1925943				50% - 75%	2661	26134	46756	37953	19828	10502	1995	119368
		75% or more	14404	114640	163485	121926	64453	37083	10140	389078	32472	461673	876581	700348	359929	210737	52643	2270790				75% or more	4486	34568	53706	41539	21785	11453	2333	134915
		No value	314	3571	5707	3877	1817	985	220	12708	823	16949	37349	26541	11689	5909	1131	87572				No value	92	929	1729	1172	578	290	44	4018
	More than 65 years	Less than 25%	11354	137053	201580	118045	46792	18256	2796	391621	22523	517298	967441	573711	216892	84101	10647	1986232			More than 65 years	Less than 25%	3406	54762	91125	52836	20216	7125	836	185333
		25% - 50%	11191	115527	168315	104022	43536	17603	2842	335247	22399	412990	769166	487802	196267	79271	10586	1627572				25% - 50%	3172	42787	70210	43628	17362	6462	826	146786
		50% - 75%	13290	117788	165232	102735	43538	18309	2997	333757	26329	399723	720379	469485	193422	80761	10917	1553202				50% - 75%	3824	41963	66686	42340	17007	6459	813	140928
		75% or more	18745	131845	164223	98003	41107	17109	3126	341809	37157	426245	692848	440792	181120	75912	11191	1518413				75% or more	5331	44291	62511	38057	15255	5769	866	134697
		No value	547	5579	7240	3851	1522	584	73	14259	1133	21379	37401	20882	7558	2686	321	76106				No value	118	1618	2501	1312	489	154	15	5013
		Department Specialty	Radiology/DiagnRad								Emergency Medicine
		BMI	Less than 18.5	18.5 - 25.0	25.0 - 30.0	30.0 - 35.0	35.0 - 40.0	40.0 - 50.0	More than 50.0	Total*	Less than 18.5	18.5 - 25.0	25.0 - 30.0	30.0 - 35.0	35.0 - 40.0	40.0 - 50.0	More than 50.0	Total*
Legal Sex	Age in Years	(SVI Theme) Socioeconomic Percentile ZIP
Female	18 years - 40 years	Less than 25%	20656	209923	155459	102043	61889	44217	10716	479222	23082	198647	139931	96066	60722	45200	11801	466041
		25% - 50%	16729	158913	136006	102320	68461	52599	14002	426230	22564	187340	152885	118030	79627	62585	17078	511541
		50% - 75%	17161	155062	144215	116520	81355	64766	18419	457195	26881	217668	192090	156675	109720	87691	25188	647115
		75% or more	17941	154994	160006	137826	97591	79068	24064	507550	39035	313799	298960	253155	177172	143683	42870	1012741
		No value	433	3800	2441	1635	1094	884	229	8671	1080	9495	6669	4208	2528	1851	471	22826
	40 years - 65 years	Less than 25%	25991	498709	498057	354290	210024	140665	30410	1472840	11048	145882	163892	131330	83718	59630	15234	486813
		25% - 50%	19199	316629	383912	318227	207525	150680	36311	1167094	10907	121588	157846	142147	97592	74127	20789	489355
		50% - 75%	18689	267498	370310	336900	232245	174196	45750	1153554	12895	126811	181744	175029	123564	98027	28670	577975
		75% or more	18846	237378	380254	381717	272594	212508	60098	1222944	17556	162116	253338	255428	183780	148277	45700	827063
		No value	523	8375	9036	7016	4239	2977	650	27093	535	6922	7888	6034	3422	2371	563	23193
	65 years or more	Less than 25%	45767	498269	529905	349374	175255	94023	15064	1383205	24460	177017	176136	116112	58793	32842	6604	450529
		25% - 50%	37054	374510	437086	312026	166376	94264	16255	1146246	21219	145796	157315	111373	60213	35538	7462	403804
		50% - 75%	35833	337992	421079	315924	174950	101553	18071	1104995	21932	142342	162034	120942	67342	40606	8840	417546
		75% or more	33970	292418	397765	320222	183168	110311	20486	1049505	24078	148285	179112	139413	79802	49773	11246	466274
		No value	1074	10129	11738	8025	3994	2060	342	29828	886	6381	6770	4379	2051	1091	218	17169
Male	18 years - 40 years	Less than 25%	11253	109876	93827	48580	22773	12951	3120	259389	13797	142768	116934	61622	29165	16928	4065	338266
		25% - 50%	9595	86069	78254	46245	23921	14788	3818	220831	14894	142969	121939	70711	36113	22291	5717	361280
		50% - 75%	9860	85000	78354	49347	26611	17017	4698	225651	18473	177162	148185	88960	46420	29416	7832	449264
		75% or more	11037	89682	83276	51973	28589	18824	5523	237908	27448	274301	222214	130525	68137	43486	12330	681770
		No value	260	2451	2355	1193	549	343	84	6311	737	9551	7970	3638	1594	843	204	22309
	40 years - 65 years	Less than 25%	4714	117890	278437	209579	100955	52934	10478	629440	4257	82514	177048	131654	63631	34453	7776	410868
		25% - 50%	5598	94385	215394	181762	96587	54698	11748	524040	5717	85517	165521	130550	67875	39318	9535	407402
		50% - 75%	7203	97802	208661	182678	100939	58968	13810	524146	8140	108719	189966	148872	79177	46929	11913	476162
		75% or more	10310	113088	215822	184542	102160	60749	15237	539031	14512	178254	273590	200345	103302	61048	16362	682257
		No value	198	3016	6980	5204	2578	1376	248	15792	379	6655	11123	7259	3177	1677	326	25897
	65 years or more	Less than 25%	10669	217692	408159	257087	102612	40070	5064	806541	7859	112335	180931	108278	43364	17655	2719	356634
		25% - 50%	10628	176235	328960	221291	93859	38217	5112	670268	8334	98037	155205	98629	41965	17834	2903	315247
		50% - 75%	12382	171411	308715	210939	91345	38156	5227	637310	9981	102130	154775	99598	43244	18836	3075	319539
		75% or more	15731	165390	270317	181908	78935	33255	4862	565738	14676	121377	163451	99944	42751	18775	3393	346461
		No value	396	6221	10949	6629	2454	908	104	21316	375	5194	7658	4236	1570	543	91	15516
		Death Date?	Death Date?								Not Death Date?
		BMI	Less than 18.5	18.5 - 25.0	25.0 - 30.0	30.0 - 35.0	35.0 - 40.0	40.0 - 50.0	More than 50.0	Total*	Less than 18.5	18.5 - 25.0	25.0 - 30.0	30.0 - 35.0	35.0 - 40.0	40.0 - 50.0	More than 50.0	Total*
Legal Sex	Age in Years	(SVI Theme) Socioeconomic Percentile ZIP
Female	18 years - 40 years	Less than 25%	122	395	313	221	146	133	83	1040	95023	985607	624143	374167	211752	147050	33677	2142474
		25% - 50%	142	499	393	291	190	187	112	1342	75480	745783	551459	379998	236877	178349	44534	1890575
		50% - 75%	164	608	518	402	291	289	200	1813	77921	731574	597053	445705	291534	226444	60678	2052221
		75% or more	261	889	795	627	435	486	320	2741	97279	873638	800726	641282	427668	338817	96256	2749264
		No value	10 or fewer	22	21	12	10 or fewer	11	11	69	2850	26184	17408	11029	6343	4449	1072	61958
		Total*	698	2413	2040	1553	1067	1106	726	7005	348553	3362786	2590789	1852181	1174174	895109	236217	8896492
	40 years - 65 years	Less than 25%	1037	3239	2829	2182	1478	1275	540	8683	49159	992537	961266	667062	388537	262481	58545	2938759
		25% - 50%	1135	3518	3221	2781	1968	1785	786	10551	37095	642557	756069	610638	389417	284397	70875	2377205
		50% - 75%	1316	4144	4098	3630	2723	2547	1205	13517	36961	555866	749503	663928	445703	338524	90758	2416373
		75% or more	1696	5286	5457	4854	3660	3384	1793	18013	43179	565274	883041	855176	589178	462635	133767	2931379
		No value	46	130	125	91	67	56	16	375	1467	26810	29277	21600	12094	8233	1823	88654
		Total*	5230	16317	15730	13538	9896	9047	4340	51139	167861	2783044	3379156	2818404	1824929	1356270	355768	10752370
	65 years or more	Less than 25%	6336	21187	15574	9357	4839	2894	825	44805	83983	896689	915585	586688	288524	156999	26572	2484620
		25% - 50%	5828	19407	14835	9283	5098	3406	936	42938	68127	681013	762323	527601	274727	158596	28677	2078510
		50% - 75%	5983	19832	15838	10396	5778	3940	1145	45281	66167	619298	741498	541349	292314	173111	32407	2026863
		75% or more	6348	19933	16683	11042	6244	4226	1278	46910	70255	592342	765451	595022	331306	201505	39573	2110055
		No value	196	682	479	314	172	103	34	1469	2971	28990	32031	20848	9808	5208	908	84831
		Total*	24691	81041	63409	40392	22131	14569	4218	181403	291503	2818332	3216888	2271508	1196679	695419	128137	8784879
Male	18 years - 40 years	Less than 25%	124	621	580	370	202	161	103	1688	56435	584535	476480	236922	105928	60238	13383	1403342
		25% - 50%	158	708	672	416	262	213	113	1962	47753	463215	399971	226016	111943	68784	17070	1207094
		50% - 75%	188	947	842	552	320	270	170	2558	50142	478824	414133	247573	127536	81638	21196	1276532
		75% or more	373	1612	1336	845	519	468	309	4233	65794	618269	525749	318381	167645	109824	30979	1646880
		No value	11	61	57	23	10 or fewer	10 or fewer	10 or fewer	141	1815	20132	17373	8460	3718	2058	537	49879
		Total*	854	3949	3487	2206	1311	1120	699	10582	221939	2164975	1833706	1037352	516770	322542	83165	5583727
	40 years - 65 years	Less than 25%	880	4068	4801	3612	2132	1412	457	12391	10786	407189	979738	691115	310636	159001	31062	2273946
		25% - 50%	1127	4639	5386	4281	2544	1803	605	14598	12490	309780	726328	577494	288196	159558	34039	1819306
		50% - 75%	1475	5896	6767	5228	3202	2183	800	18028	16775	319940	698656	578695	299941	173478	40201	1814237
		75% or more	2375	8445	9010	6586	3874	2672	1054	24349	27912	429430	824536	661403	341109	200595	50187	2143620
		No value	42	230	261	172	109	59	26	678	733	15796	34983	24905	10991	5611	1054	82252
		Total*	5899	23278	26225	19879	11861	8129	2942	70044	68696	1482135	3264241	2533612	1250873	698243	156543	8133361
	65 years or more	Less than 25%	3780	23444	22767	11659	4876	2140	436	50129	19558	515264	995745	598201	227407	89075	11303	2049671
		25% - 50%	3619	21333	21124	11594	4925	2327	446	47383	19766	409210	788501	507314	205869	83933	11285	1675014
		50% - 75%	4236	22264	21403	11884	5209	2459	481	49139	23346	395700	738076	488553	202943	85724	11660	1597741
		75% or more	5021	22389	20318	10938	4664	2202	490	47775	34321	427654	715565	462213	191402	81180	12103	1573459
		No value	138	854	788	377	165	60	12	1781	1043	21448	38718	21969	7982	2865	360	78967
		Total*	16794	90284	86400	46452	19839	9188	1865	196207	98034	1769276	3276605	2078250	835603	342777	46711	6974852
Billed Procedures	head CT	neck soft tissue CT	chest CT	abd/pelv CT	spine CT	brain MRI	orb/face/neck MRI	chest MRI	abd/pelv MRI	spine MRI	Total*
BMI
Less than 18.5	160006	13847	115105	196202	67630	59895	2212	446	22436	31673	1251118
18.5 - 25.0	1098548	91371	695358	1379298	473701	469601	18799	4037	176356	312454	14601096
25.0 - 30.0	1206402	105447	807184	1668163	511871	565290	22237	5031	226357	444019	17761530
30.0 - 35.0	812798	76262	568528	1233273	341734	394577	15594	3405	157024	350189	12717232
35.0 - 40.0	433191	43315	307285	701193	180632	209366	8329	1728	80168	200357	6866175
40.0 - 50.0	260309	27349	182780	448200	106255	120446	5042	940	44520	120384	4354212
More than 50.0	67102	7115	47488	120635	25958	25923	1169	176	9254	24652	1021527
Total*	2926597	264068	1919955	4185577	1247576	1326898	54147	11578	515684	1085216	49651328
	Billed Procedures	CT	MR	Total*
Diagnosis (All)	BMI
Essential (primary) hypertension( ICD-10-CM: I10 )	Less than 18.5	164762	51873	328486
	18.5 - 25.0	1177960	428157	3750362
	25.0 - 30.0	1629957	652396	6664917
	30.0 - 35.0	1289648	525282	5757118
	35.0 - 40.0	752047	298876	3388658
	40.0 - 50.0	479433	177013	2237216
	More than 50.0	131442	38610	576107
	Total*	3951766	1508438	18100439
Ischemic heart disease (I20.* - I25.*)	Less than 18.5	80890	23998	136259
	18.5 - 25.0	536492	175531	1315003
	25.0 - 30.0	698768	247539	2100720
	30.0 - 35.0	508964	183847	1593912
	35.0 - 40.0	274031	97041	828439
	40.0 - 50.0	155103	51228	458528
	More than 50.0	38353	10331	97975
	Total*	1544944	522506	4959141
Heart failure( ICD-10-CM: I50.* )	Less than 18.5	53689	14498	85554
	18.5 - 25.0	316217	87320	622260
	25.0 - 30.0	391398	115304	866309
	30.0 - 35.0	307012	93879	721584
	35.0 - 40.0	192749	59150	464555
	40.0 - 50.0	133251	38488	340421
	More than 50.0	44805	10051	115032
	Total*	920153	258088	2280997
Disorders of lipoprotein metabolism and other lipidemias( ICD-10-CM: E78.* )	Less than 18.5	127766	42090	285284
	18.5 - 25.0	1023863	404731	4008318
	25.0 - 30.0	1456221	625646	6983297
	30.0 - 35.0	1119727	482640	5550892
	35.0 - 40.0	625311	261492	3000990
	40.0 - 50.0	372394	145058	1785846
	More than 50.0	92198	28717	388129
	Total*	3370600	1392003	17705609
Type 1 diabetes mellitus( ICD-10-CM: E10.* )	Less than 18.5	6775	2018	15782
	18.5 - 25.0	37746	12231	144261
	25.0 - 30.0	41294	14894	163910
	30.0 - 35.0	30511	11473	115742
	35.0 - 40.0	18070	6672	63171
	40.0 - 50.0	11177	3842	37526
	More than 50.0	3101	891	8843
	Total*	95812	32879	419777
Type 2 diabetes mellitus( ICD-10-CM: E11.* )	Less than 18.5	49744	15863	88580
	18.5 - 25.0	415851	146330	1151701
	25.0 - 30.0	688621	263428	2433500
	30.0 - 35.0	637105	249410	2490357
	35.0 - 40.0	418112	160601	1670016
	40.0 - 50.0	285833	101518	1184049
	More than 50.0	81672	22736	316001
	Total*	1747577	640651	7208174
Cerebrovascular disease ICD I60-I69	Less than 18.5	59717	28278	93280
	18.5 - 25.0	386573	208583	784125
	25.0 - 30.0	450895	263310	1025306
	30.0 - 35.0	298371	179368	690402
	35.0 - 40.0	148496	89428	335276
	40.0 - 50.0	78239	45949	173977
	More than 50.0	17854	9363	35157
	Total*	984668	564918	2356375
Dorsalgia( ICD-10-CM: M54.* )	Less than 18.5	99442	41907	228118
	18.5 - 25.0	758041	395799	2620500
	25.0 - 30.0	997796	565283	3763219
	30.0 - 35.0	791119	448907	3005662
	35.0 - 40.0	471586	258014	1750709
	40.0 - 50.0	304097	155271	1140545
	More than 50.0	79595	32814	278762
	Total*	2465474	1354653	10053045
CANCER	Less than 18.5	87617	32958	155387
	18.5 - 25.0	541131	225070	1434552
	25.0 - 30.0	633910	277348	1876839
	30.0 - 35.0	423476	183251	1250007
	35.0 - 40.0	213409	89276	610982
	40.0 - 50.0	116047	45521	332294
	More than 50.0	26409	8853	68804
	Total*	1411694	590519	4455438
Total*	Less than 18.5	322460	100183	1251118
	18.5 - 25.0	2392949	861025	14601096
	25.0 - 30.0	2862328	1118274	17761530
	30.0 - 35.0	2073380	816152	12717232
	35.0 - 40.0	1154183	442272	6866175
	40.0 - 50.0	722763	257919	4354212
	More than 50.0	187803	54027	1021527
	Total*	7210851	2662527	49651328
